# Supplementary material for: Contraceptive use among adolescent and young women in North and South Kivu, Democratic Republic of the Congo: A cross-sectional population-based survey
Source: PLoS Med. 2020 Mar 31;17(3):e1003086. doi: 10.1371/journal.pmed.1003086 (PMC7108687; doi:10.1371/journal.pmed.1003086)
Supplement: S1 Text — (XLSX) [file pmed.1003086.s002.xlsx]

## Sheet: survey
label::English	hint::English	constraint_message::English	required_message::English
001. QUESTIONNAIRE IDENTIFICATION NUMBER		Verify the ID number on the calendar	This question must be answered
002. NGO:			This question must be answered
003. HEALTH ZONE:			This question must be answered
004. CLUSTER		Cluster must be between 1 and 25	This question must be answered
005. HOUSE		House number must be between 1 and 23	This question must be answered
006. Date of interview		Date must be between July 1 and August 2015	This question must be answered
007. Interviewer code		Number must be between 50 and 69	This question must be answered
008. **Total number of eligible women of reproductive age in household (Locator form)**		Verify the number of eligible women in the household - there are more than 10?	This question must be answered
Section 1: Background Characteristics
I’d like to start by asking you some general questions about your daily life here in your household. By household, I mean the people with whom you live and share meals.
Q101. How many people currently live in your household? Exclude visitors and don’t forget to include children and elders.
Total number of people		Total number of people should be less than 25 or equals to 99	This question must be answered
How many are male; how many are female?
Males		Males in household should be less than TOTAL number of people or equals to 99	This question must be answered
Females		Men plus women does not equal the total number of people. Please check and correct	This question must be answered
Q102. In what year were you born?	[Don’t Know = 8888]<br> [No Response = 9999]	Year born must be between 1968 and 2002	This question must be answered
Q103. How old are you?	[Don’t Know = 88]<br> [No Response = 99]	Age must be equals to 2017 less Year born	This question must be answered
Q104. What is your religion?			This question must be answered
Please tell me the other religion:			This question must be answered
Q105. Have you ever attended school?			This question must be answered
Q106. Are you attending school now?			This question must be answered
Q107. What is the highest level of school you attended: primary, secondary, or higher?			This question must be answered
Q108. What is the highest grade you completed at that level?	[Less than 1 year completed at this level = 00]	Value has to be greater than or equal to 0 and less than or equal to 6	This question must be answered
Q109. What type of work do you normally do?			This question must be answered
Please tell me other type of work you normally do:			This question must be answered
Q110. Does any member of this household own:
Q110A. A bicycle?			This question must be answered
Q110A. A motorcycle?			This question must be answered
Q110A. A radio?			This question must be answered
Q110A. A mobile telephone?			This question must be answered
Q111. Since 2011, have you been displaced from your home? <br> [IF YES:] Because of armed conflict or because of a natural disaster?			This question must be answered
Q112. Are you displaced from your home now?			This question must be answered
Q113. How long were you away from your home / For how long have you been away from your home ?			This question must be answered
Number of Years		Number of years must be greater than 1 and less than 49	This question must be answered
Number of Months		Number of months must be less than 36	This question must be answered
Q114. How long have you been living here in ____________ (village/camp) ?			This question must be answered
Number of Years		Number of years must be greater than 1 and less than 49	This question must be answered
Number of Months	[Put 0 if less than 1 month]	Number of months must be greater than 0 and less than 36	This question must be answered
Section 2: Marriage and sexual activity
Q201. Are you currently married?			This question must be answered
Q202. Have you ever been married?			This question must be answered
Q203. What is your marital status now: are you widowed, divorced, or separated?			This question must be answered
Q204. Is your (husband/partner) living with you now or is he staying elsewhere?			This question must be answered
Q205. What kind of work does/did your husband/partner normally do?			This question must be answered
Please tell me other kind of work:			This question must be answered
Q206. How old were you when you first got married?	[Don’t know = 88]<br> [No Response = 99]	The age when she got married cannot be greater than her own age or less than 12	This question must be answered
Section 3: Pregnancy History
Q301. Now, I would like to ask you about all the births you’ve had over the course of your life. Have you ever given birth?			This question must be answered
Q302a. Do you have any children you gave birth to who are alive? They can be living with you or elsewhere.			This question must be answered
Q302b. How many sons do you have?	[IF THERE ARE NONE, WRITE 0]	Value must be greater of equal to 0	This question must be answered
Q302c. How many daughters do you have?	[IF THERE ARE NONE, WRITE 0]	Value must be greater of equal to 0	This question must be answered
Q303. Have you ever given birth to a boy or girl who was born alive but later died, including those who may have lived only a short time?			This question must be answered
Q304a. How many boys have died?	[IF NO CHILDREN HAVE DIED, WRITE, WRITE 0]<br> [PROBE]: Does this include all children, including those who may have lived only a short time?	Value must be greater of equal to 0	This question must be answered
Q304b. How many girls have died?	[IF NO CHILDREN HAVE DIED, WRITE, WRITE 0]<br> [PROBE]: Does this include all children, including those who may have lived only a short time?	Value must be greater of equal to 0	This question must be answered
Q306. Just to make sure that I have this right. You have had in TOTAL: ${Q305} births in your life. Is that correct?		[Probe and correct Q301-304 as necessary]	This question must be answered
Q307. In what month and year was your last birth?		Date must be between January 1980 and June 2017	This question must be answered
Q323. Have you ever had a pregnancy that miscarried, was aborted, or ended in a stillbirth?			This question must be answered
Q324. How many pregnancies ended in a miscarriage, abortion or stillbirth?		Please verify the number of terminations	This question must be answered
Q317. Are you pregnant now?			This question must be answered
Q318. How many months pregnant are you?	[RECORD THE NUMBER OF COMPLETED MONTHS]	Number of months should be greater than or equal to 0 and less than or equal to 9	This question must be answered
Last birth DOB 2017 or later
Q312. Now, I’d like to ask you some questions about your pregnancy that ended in <span style="color:blue">${Q307_date}</span> <br> At the time you became pregnant with your last child, did you want to become pregnant at that time?			This question must be answered
Q313. Did you want to wait to have a baby later on, or did you not want any (more) children?			This question must be answered
Q314a. How much longer did you want to wait to become pregnant?			This question must be answered
Q314b. Enter number of Years:	If number of years is greater than 10, 'Please ask her if she wants to have any more children and change Q313 if needed.	Years can only be between 1 and 10	This question must be answered
Q314b. Enter number of Months		Months can only be between 1 and 36	This question must be answered
Q315a. Were you using a family planning method when you became pregnant?			This question must be answered
Q315b. Which method were you using?			This question must be answered
Please tell me other method			This question must be answered
Now I’d like to ask you some questions about your current pregnancy.
Q319. When you became pregnant, did you want to become pregnant at that time?			This question must be answered
Q320. Did you want to have a baby later on or or did you not want to have any (more) children?			This question must be answered
Checks if the person is currently married Q201=1
Q321a. How much longer did you want to wait to become pregnant?			This question must be answered
Q321b. Enter number of Years:			This question must be answered
Q321b. Enter number of Months:			This question must be answered
Q322a. Were you using a family planning method when you became pregnant?			This question must be answered
Q322b. Which method were you using?			This question must be answered
Please tell me other method			This question must be answered
Q331. Now I would like to ask you questions about your sexual history to better understand certain important aspects of life. How old were you when you had sexual intercourse for the very first time?	[Never had sexual intercourse enter 0]		This question must be answered
Verify the age at first sex; <br><br> This age is very low or a little high
Verify: the age at first sex is higher than the age at first marriage (Q206)
This woman has at least 1 pregnancy, so she must have had sex. <br> Please swipe back and correct
Q332a. I would like to ask you about your recent sexual activity.When was the last time you had sexual intercourse?			This question must be answered
Q332b. Enter number of Days:		If the number of days is more than 14, enter weeks	This question must be answered
Q332b. Enter number of Weeks:		If the number of weeks is more than 12, enter months	This question must be answered
Q332b. Enter number of Months:		If the number of months is more than 36, enter years	This question must be answered
Q332b. Enter number of Years:		The number of years is more than 25? Please verify.	This question must be answered
Section 4: Family Planning
Q400. Are there ways that a woman or couple can avoid or delay pregnancy?			This question must be answered
Q401. Which ways or methods have you heard about?	[DO NOT READ METHODS] <br> [PROBE]: Anything else?		This question must be answered
Q402a. Have you ever heard of "Daily oral contraceptive Pills"?			This question must be answered
Q403a. Have you ever used "Daily oral contraceptive Pills"?			This question must be answered
Q404a. In your opinion, what is the main problem, if any, with using "Daily oral contraceptive Pills"?	[DO NOT READ OUT LOUD]		This question must be answered
Please tell me other main problem:			This question must be answered
Q402b. Have you ever heard of "IUD"?			This question must be answered
Q403b. Have you ever used "IUD"?			This question must be answered
Q404b. In your opinion, what is the main problem, if any, with using "IUD"?	[DO NOT READ OUT LOUD]		This question must be answered
Please tell me other main problem:			This question must be answered
Q402c. Have you ever heard of "Implants (Implanon, Jadelle)"?			This question must be answered
Q403c. Have you ever used "Implants (Implanon, Jadelle)"?			This question must be answered
Q404c. In your opinion, what is the main problem, if any, with using "Implants (Implanon, Jadelle)"?	[DO NOT READ OUT LOUD]		This question must be answered
Please tell me other main problem:			This question must be answered
Q402d. Have you ever heard of "Injectables (Depo-Provera)"?			This question must be answered
Q403d. Have you ever used "Injectables (Depo-Provera)"?			This question must be answered
Q404d. In your opinion, what is the main problem, if any, with using "Injectables (Depo-Provera)"?	[DO NOT READ OUT LOUD]		This question must be answered
Please tell me other main problem:			This question must be answered
Q402e. Have you ever heard of "Male Condoms "?			This question must be answered
Q403e. Have you ever used "Male Condoms "?			This question must be answered
Q404e. In your opinion, what is the main problem, if any, with using "Male Condoms "?	[DO NOT READ OUT LOUD]		This question must be answered
Please tell me other main problem:			This question must be answered
Q402f. Have you ever heard of "Female Condoms"?			This question must be answered
Q403f. Have you ever used "Female Condoms"?			This question must be answered
Q404f. In your opinion, what is the main problem, if any, with using "Female Condoms"?	[DO NOT READ OUT LOUD]		This question must be answered
Please tell me other main problem:			This question must be answered
Q402g. Have you ever heard of "Emergency Hormonal Contraception (‘Morning After Pill’) "?			This question must be answered
Q403g. Have you ever used "Emergency Hormonal Contraception (‘Morning After Pill’) "?			This question must be answered
Q404g. In your opinion, what is the main problem, if any, with using "Emergency Hormonal Contraception (‘Morning After Pill’) "?	[DO NOT READ OUT LOUD]		This question must be answered
Please tell me other main problem:			This question must be answered
Q402h. Have you ever heard of "Tubal Ligation "?			This question must be answered
Q403h. Have you ever used "Tubal Ligation "?			This question must be answered
Q404h. In your opinion, what is the main problem, if any, with using "Tubal Ligation "?	[DO NOT READ OUT LOUD]		This question must be answered
Please tell me other main problem:			This question must be answered
Q402i. Have you ever heard of "Vasectomy (Male Sterilization)"?			This question must be answered
Q403i. Has your husband had a "Vasectomy (Male Sterilization)"?			This question must be answered
Q404i. In your opinion, what is the main problem, if any, with using "Vasectomy (Male Sterilization)"?	[DO NOT READ OUT LOUD]		This question must be answered
Please tell me other main problem:			This question must be answered
Q405. Where did you hear about family planning for the first time?	[PROBE]: Is there anything else?		This question must be answered
Please tell how else you heard about family planning:			This question must be answered
Please enter 0 for all months in the calendar since she has never had sex
Q406. Have you ever talked to your husband or partner about family planning?			This question must be answered
Q408. Would you like to have (more) children (than you have now)?			This question must be answered
Q409. When would you like to have a (your next) baby?			This question must be answered
Enter number of Years:		If years are more than 10, Please ask her if she wants to have any more children and change Q408 if needed.	This question must be answered
Enter number of Months:		Months can only be between 1 and 24	This question must be answered
Specify other:			This question must be answered
Q410. Are you or your partner currently doing something or using a method to delay or prevent a pregnancy?			This question must be answered
Q411. What is the primary reason that you are currently using family planning?			This question must be answered
Please tell me other reason:			This question must be answered
Check and correct Q408 if she doesn't want any more children
Q412a. What method are you using now?	[Abstinence is not a family planning method. If she responds abstinence as a method, return to Q410 and circle no. Skip to Q420.]		This question must be answered
Q413. Since what month and year have you been using " ${Q412_current_method_label2} " without stopping? <br> PROBE: For how long have you been using " ${Q412_current_method_label2} " now without stopping? <br> [IF STERILIZATION]: In what month and year was the sterilization performed?		Look at the calendar – she said she gave birth after this date. Please correct.	This question must be answered
Q414. Is your husband/partner aware that you are using a family planning method?			This question must be answered
Q415. According to you, does your husband/partner approve of your family planning use?			This question must be answered
She just told you in Q414 that her husband is aware of her FP use; swipe backwards and re-ask Q415.
Q416. Would you say that using contraception is mainly your decision, mainly your (husband's/partner's) decision, or did you both decide together?			This question must be answered
Please tell me other persons:			This question must be answered
FP Current Method
Q421.You are using " ${Q412_current_method_label2} " now. Where did you get the method when you STARTED using it ${Q413_date}?			This question must be answered
Which Health centre:			This question must be answered
Please specify other Health Centre:			This question must be answered
Which Hospital:			This question must be answered
Please specify other Hospital:			This question must be answered
Tell me other place:			This question must be answered
Q422. Was the ${Q412_current_method_label2} your personal preference?			This question must be answered
Q423. Why did you not get your preferred method?			This question must be answered
Please tell me other prefered method:			This question must be answered
Q424. When you obtained " ${Q412_current_method_label2} ", were you told about other methods of family planning that you could use?			This question must be answered
Q425. At that time, were you told about the side effects you may have with the method?			This question must be answered
Q426. Did the provider tell you what to do if you have any side effects?			This question must be answered
Q427. Did the provider answer all your questions?			This question must be answered
Q428. Have you ever had any problems with your " ${Q412_current_method_label2} "?			This question must be answered
Q429. What problems have you had because of the method?	[PROBE]: Is there anything else?		This question must be answered
Please tell me other problem:			This question must be answered
Q430. When you had these problems, did you go somewhere for help? Where did you go?			This question must be answered
Which Health centre:			This question must be answered
Please specify other Health Centre:			This question must be answered
Which Hospital:			This question must be answered
Please specify other Hospital:			This question must be answered
Please tell me other place:			This question must be answered
Q431. Would you say the problem was resolved to your satisfaction?			This question must be answered
Q432. Do you think you will continue using " ${Q412_current_method_label2} "?			This question must be answered
Q433. How long do you plan to continue using this method?			This question must be answered
Months:		Number should be between 1 and 24	This question must be answered
Years:		Number should be between 1 and 25	This question must be answered
Q434. Overall, how satisfied are you with the family planning method you are now using…	[READ RESPONSE CATEGORIES, SHOW CARD]		This question must be answered
Q435. Thinking about your family planning use, would you say that family planning has helped you and your family?			This question must be answered
Q436. How has it helped you and your family?	[PROBE]: Is there anything else?		This question must be answered
Please tell me how else it has helped your family:			This question must be answered
Q437. What are the main reasons that you are not currently using a method to delay or prevent becoming pregnant?	[PROBE]: Is there another reason?<br> [IF CURRENTLY PREGNANT]: Is there another reason?		This question must be answered
Please tell me other main reason:			This question must be answered
She has never had sex so can't be post-partum or breastfeeding, please go back and change accordingly
she is under 40 years and can't be in menopause, please go back and change accordingly
Q438. In the last 12 months, have you visited a health facility for care for yourself or your children?			This question must be answered
Q439. Did a provider at the health facility talk to you about family planning methods?			This question must be answered
Q440. Do you think you will use a method to delay or prevent getting pregnant in the next 12 months?			This question must be answered
Now I would like to ask you a few questions about your personal opinion. I would like to read you several phrases and ask you to tell me if you strongly disagree, if you disagree, if you agree or if you strongly agree with the phrase. I will ask you to respond to each phrase by pointing at one of these images	[SHOW HER THE CARD].
Q441. Using FP helps a couple take better care of their family.	Do you strongly disagree, disagree, agree or strongly agree?		This question must be answered
Q442. A woman who uses FP may have trouble getting pregnant again.	Do you strongly disagree, disagree, agree or strongly agree?		This question must be answered
Q443. Adolescent women need to know how to prevent pregnancies.	Do you strongly disagree, disagree, agree or strongly agree?		This question must be answered
Q444. Adolescent women should be allowed to obtain family planning if they want.	Do you strongly disagree, disagree, agree or strongly agree?		This question must be answered
[END]: This is the end of our questionnaire. Thank you very much for taking time to answer these questions. We appreciate your help.

## Sheet: choices
list_name	name	label::English	cf
NGO	Care	Care
NGO	IRC	IRC
NGO	SC	Save the children
ZS	1	Lubero
ZS	2	Kayna
ZS	3	Kalehe
ZS	4	Kabare
ZS	5	Masisi	SC
ZS	6	Mweso	SC
RELIG	0	No religion
RELIG	1	Orthodox
RELIG	2	Catholic
RELIG	3	Protestant
RELIG	4	Evangelical/Revivalist church
RELIG	5	Adventiste
RELIG	6	Muslim
RELIG	7	Jehovah’s Witness
RELIG	8	Traditional
RELIG	9	Other (Specify)
RELIG	99	No Response
YN	1	Yes
YN	0	No
YN	9	No Response
school	1	Primary
school	2	Secondary
school	3	Higher
school	4	Informal
JOB_F	1	Professional
JOB_F	2	Agriculture/farming
JOB_F	3	Manual / casual labor
JOB_F	4	Business / petty trading
JOB_F	5	Military / police
JOB_F	6	Student
JOB_F	7	Unemployed
JOB_F	8	Other (specify)
JOB_F	88	Don’t Know
JOB_F	99	No Response
JOB_M	1	Professional
JOB_M	2	Agriculture/farming
JOB_M	3	Fisherman
JOB_M	4	Manual / casual labor
JOB_M	5	Business / petty trading
JOB_M	6	Military / police
JOB_M	7	Student
JOB_M	8	Unemployed
JOB_M	9	Other (specify)
JOB_M	88	Don’t Know
JOB_M	99	No Response
ON	1	Yes
ON	0	No
Q111	0	No
Q111	1	Yes, because of armed conflict
Q111	2	Yes, because of natural disaster
Q111	9	No Response
YNREM	1	Yes
YNREM	0	No
YNREM	8	I don’t remember
YNREM	9	No response
PACQ516	A	No one/self
PACQ516	B	Family
PACQ516	C	Friend
PACQ516	D	Pharmacist
PACQ516	E	Health care provider
PACQ516	F	Traditional healer
PACQ516	G	Other (specify)
LIKERT	1	Strongly disagree
LIKERT	2	Disagree
LIKERT	3	Agree
LIKERT	4	Strongly agree
LIKERT	9	NR
Q203	1	Widowed
Q203	2	Divorced
Q203	3	Separated
Q203	9	No answer
hc_list	1	Bihambwe
hc_list	2	Buguri
hc_list	3	Buhabo
hc_list	4	Bukama
hc_list	5	Bukombo
hc_list	6	Burungu
hc_list	7	Busumba
hc_list	8	Bweru
hc_list	9	JTN
hc_list	10	Kabalakasha
hc_list	11	Kalonge
hc_list	12	Kanyati
hc_list	13	Katuna
hc_list	14	Kibabi
hc_list	15	Kibarizo
hc_list	16	Kilolirwe
hc_list	17	Kinigi
hc_list	18	Kirumbu
hc_list	19	Kitshanga CBCA
hc_list	20	Kitsule
hc_list	21	Loachi
hc_list	22	Masisi
hc_list	23	Mbitsi
hc_list	24	Mokoto
hc_list	25	Muheto
hc_list	26	Muongozi
hc_list	27	Nyakariba
hc_list	28	Nyamitaba
hc_list	29	Rugarama
hc_list	30	Saint Benoit
hc_list	31	Tambi
hc_list	32	Yope
hc_list	33	Other
hosp_list	1	Masisi
hosp_list	2	Kitshanga
hosp_list	3	Mweso
hosp_list	4	Birambizo
hosp_list	5	Goma
hosp_list	6	HEAL Africa
hosp_list	7	Other
Q204	1	Living with her
Q204	2	Staying elsewhere
q309	1	Single
q309	2	Multiple
q313	1	Later
q313	2	No more children/None
yn	1	Yes
yn	0	No
method	0	No method
method	1	Modern method (OCP,Pill, IUD, implant, injectable, condom, tubal ligation, vasectomy)
method	2	Traditional method (cycle beads, withdrawal, breastfeeding)
method	3	Other (specify)
method	9	No Response
yndk	1	Yes
yndk	0	No
yndk	8	Don't know
mo_yr	Months	Months
mo_yr	Years	Years
mo_yr	99	No Answer
wk_yr	Days	Days
wk_yr	Weeks	Weeks
wk_yr	Months	Months
wk_yr	Years	Years
wk_yr	99	No Answer
mo_yr2	Months	Months	Months
mo_yr2	Years	Years	Years
mo_yr2	77	Until Marriage	77
mo_yr2	88	Don't know	88
mo_yr2	99	No Answer	99
methods	A	Daily oral contraceptive Pills
methods	B	IUD
methods	C	Implants (Implanon, Jadelle)
methods	D	Injectables (Depo-Provera)
methods	E	Male Condoms
methods	F	Female Condoms
methods	G	Emergency Hormonal Contraception (‘Morning After Pill’)
methods	H	Tubal Ligation
methods	I	Vasectomy (Male Sterilization)
methods	J	Calendar method/ fixed days (Cycle beads)
methods	K	Coitus Interruptus/Withdrawal
ynr	1	Yes	1
ynr	0	No	0
ynr	9	No response	9
Q404	1	Method is unavailable / often out of stock
Q404	2	Cannot afford / too expensive
Q404	3	Husband/partner does not like the method
Q404	4	Religious reasons
Q404	5	Method does not work
Q404	6	Stops my period
Q404	7	Increases periods
Q404	8	Makes periods irregular
Q404	9	Causes weight gain
Q404	10	Fear of other side effects (probe for side effects
Q404	11	Causes problems for future pregnancies / fertility
Q404	12	Difficult and/or inconvenient to use
Q404	13	I’ve heard that method is bad for me / Afraid it will harm me
Q404	14	No sexual pleasure / reduces sexual pleasure
Q404	15	No problems
Q404	16	Other (specify in table above)
Q404	88	Don’t Know
Q404	99	No Response
FPQ405	A	Health center
FPQ405	B	CHW / Community health agents
FPQ405	C	Radio
FPQ405	D	Brochures/Fliers
FPQ405	E	Husband
FPQ405	F	Friend or family member
FPQ405	G	Community leader
FPQ405	H	Church/mosque
FPQ405	I	Other (specify)
mn_yr	1	Years	1
mn_yr	2	Months	2
mn_yr	0	Now (soon)	0
mn_yr	66	When God wants it	66
mn_yr	77	When I am married	77
mn_yr	88	Other (specify)	88
FPQ411	1	Birth spacing/I want to wait before coming pregnant
FPQ411	2	I do not want any more children
FPQ411	3	My husband or family insists
FPQ411	4	I don’t have the money/Can’t afford
FPQ411	5	I am to sick/tired to have more children
FPQ411	6	I am studying/I’m in school
FPQ411	7	I don’t know
FPQ411	8	Other (specify)
FPQ412a	A	Female sterilization / Tubal ligation
FPQ412a	B	Male sterilization / Vasectomy
FPQ412a	C	IUD
FPQ412a	D	Implant
FPQ412a	E	Injectables
FPQ412a	F	Pill / Oral contraceptive
FPQ412b	G	Male condom
FPQ412b	H	Female condom
FPQ412b	I	Emergency contraception (Pill)
FPQ412b	J	Breastfeeding
FPQ412b	K	Calendar method / Rhythm method
FPQ412b	L	Coitus interruptus (withdrawal)
FPQ412b	M	Other (specify)
YN414	1	Yes
YN414	0	No
YN414	7	No partner/husband now
YN415	1	Yes
YN415	0	No
YN415	8	He doesn’t know I use one
FPQ416	1	Mainly respondent
FPQ416	2	Mainly husband / partner
FPQ416	3	Joint decision
FPQ416	4	Other (specify)
FPQ416	9	No Response
FPQ421	1	Health Center
FPQ421	2	Hospital
FPQ421	3	Pharmacy
FPQ421	4	Traditional healer
FPQ421	5	Store/Market
FPQ421	6	Friends/Family
FPQ421	7	CHW / Reco
FPQ421	8	Other (specify)
FPQ421	9	No Response
FPQ422	1	Yes
FPQ422	0	No
FPQ422	2	No preferred method
FPQ422	8	Don’t Know
FPQ422	9	No Response
FPQ423	1	Method unavailable
FPQ423	2	Provider advised another method
FPQ423	3	I was not eligible for this method
FPQ423	4	I didn’t want my husband to know I am using FP
FPQ423	5	Other (specify)
FPQ423	6	Don’t Know
FPQ423	9	No Response
yndk2	1	Yes
yndk2	0	No
yndk2	8	Don’t Know
yndk2	9	No Response
yndr	1	Yes
yndr	0	No
yndr	8	Don’t remember
FPQ427	0	No
FPQ427	1	Yes, he responded to all my questions
FPQ427	2	Yes, he responded to some of my questions
FPQ427	3	I didn’t have any questions
FPQ427	8	Don’t know
FPQ427	9	No Response
FPQ429	A	Headaches
FPQ429	B	Weight gain
FPQ429	C	Nausea
FPQ429	D	Vomiting
FPQ429	E	Period stopped
FPQ429	F	Periods increased
FPQ429	G	Irregular Periods
FPQ429	H	Back or body pain
FPQ429	I	Became pregnant while using it
FPQ429	J	No longer sexually active
FPQ429	K	Other (specify)
FPQ430	0	No, I managed on my own
FPQ430	1	Health Center
FPQ430	2	Hospital
FPQ430	3	Yes, other (specify)
FPQ430	8	Don’t remember
FPQ430	9	No response
FPQ433	1	Years
FPQ433	2	Months
FPQ433	77	Until Menopause/forever
FPQ433	88	Don’t Know
FPQ433	99	No Response
satisfaction	1	Very unsatisfied
satisfaction	2	Unsatisfied
satisfaction	3	Satisfied
satisfaction	4	Very satisfied
satisfaction	9	NR
FPQ436	A	Children are healthy, better off
FPQ436	B	I am less tired/less weak/stronger/healthy
FPQ436	C	Economic benefits
FPQ436	D	Small families are better off
FPQ436	E	I have more time for myself
FPQ436	F	I have no worries about getting pregnant
FPQ436	G	Other (specify)
FPQ437	A	Wants to get pregnant
FPQ437	B	Not married/husband absent
FPQ437	C	Not having sex/infrequent sex
FPQ437	D	Unable (or having difficulty) to get pregnant
FPQ437	E	Menopause / hysterectomy
FPQ437	F	Postpartum (4 weeks after birth)
FPQ437	G	Breastfeeding
FPQ437	X	Currently pregnant
FPQ437	H	Respondent opposed
FPQ437	I	Husband opposed
FPQ437	J	Others opposed
FPQ437	K	Religious prohibition
FPQ437	L	Heard that FP is bad for me
FPQ437	M	Knows no method
FPQ437	N	Knows no source
FPQ437	O	Fear of side effects
FPQ437	P	Inconvenient/Difficult to use
FPQ437	Q	Health related reasons
FPQ437	R	Family planning doesn’t work
FPQ437	S	Too far/method not available
FPQ437	T	Too expensive
FPQ437	U	Services not confidential
FPQ437	V	Poor attitude of health worker
FPQ437	W	Other (specify)
agree2	1	Strongly disagree
agree2	2	Disagree
agree2	3	Agree
agree2	4	Strongly Agree
agree2	9	No response
q113	1	Years
q113	2	Months
q113	77	Displaced multiple times during this period
q113	88	Don’t know
q113	99	No Response
q114	1	Years
q114	2	Months
q114	77	All of my life
q114	88	Don’t know
q114	99	No Response

## Sheet: settings
form_title	instance_name	default_language
Enquete SR_FINAL	concat(string(today()),'-',${IDNO})	French
